# Supplementary material for: Development and application of a framework to estimate health care costs in China: The cervical cancer example
Source: PLoS One. 2019 Oct 1;14(10):e0222760. doi: 10.1371/journal.pone.0222760 (PMC6773209; doi:10.1371/journal.pone.0222760)
Supplement: S7 Table — (XLSX) [file pone.0222760.s012.xlsx]

## Sheet: Sheet1
S7 Table. Direct medical costs for screening, diagnosis, pre-cancer, and cancer treatment by province in China (2018 US$)
	Anhui			Beijing			Chongqing			Fujian			Gansu			Guangdong			Guangxi			Guizhou			Hainan			Hebei			Heilongjiang			Henan			Hubei			Hunan			Inner Mongolia			Jiangsu			Jiangxi
	Overall	Urban	Rural	Overall	Urban	Rural	Overall	Urban	Rural	Overall	Urban	Rural	Overall	Urban	Rural	Overall	Urban	Rural	Overall	Urban	Rural	Overall	Urban	Rural	Overall	Urban	Rural	Overall	Urban	Rural	Overall	Urban	Rural	Overall	Urban	Rural	Overall	Urban	Rural	Overall	Urban	Rural	Overall	Urban	Rural	Overall	Urban	Rural	Overall
Screening cost
VIA	2.61117	2.82127	2.36955	6.66899	6.86249	5.42912	3.55907	3.77055	3.18181	2.86772	3.09529	2.44878	2.22293	2.42601	2.04721	3.14797	3.35954	2.65783	2.23713	2.42982	2.05043	2.70331	2.95213	2.49118	2.9912	3.27854	2.59375	2.68051	2.95852	2.34057	2.99572	3.204	2.691	2.10168	2.28394	1.91825	2.67005	2.85617	2.39887	3.23017	3.48326	2.92555	2.7687	2.94324	2.48368	3.23714	3.46311	2.73977	2.75954
VIA/VILI	3.09177	3.37196	2.76954	8	8.26307	6.34799	4.23591	4.51922	3.73049	3.42296	3.72702	2.86323	2.63566	2.90772	2.40023	3.76253	4.04519	3.10766	2.65413	2.91229	2.40401	3.20496	3.53831	2.92077	3.56376	3.94766	3.03274	3.19088	3.56233	2.73671	3.55164	3.8294	3.14526	2.48669	2.72975	2.24207	3.16546	3.41368	2.80381	3.82564	4.16317	3.41939	3.29381	3.52764	2.91197	3.86799	4.16991	3.20347	3.26824
careHPV* (self-sampling)	8.5897	8.92298	8.20641	20.7074	21.009	18.7751	11.46	11.7808	10.8877	9.12134	9.476	8.46843	7.27183	7.5799	7.00525	9.95526	10.285	9.19139	7.29949	7.59181	7.01626	8.84626	9.22373	8.52446	9.5892	10.037	8.96978	8.62401	9.05729	8.09424	9.80308	10.1335	9.3197	6.93443	7.22356	6.64346	8.73813	9.03339	8.30795	10.6152	11.0167	10.132	8.93115	9.19594	8.49877	10.2499	10.6021	9.47476	9.06876
careHPV* (clinician-sampling)	9.14979	9.58671	8.6473	22.3394	22.7373	19.7898	12.264	12.6915	11.5013	9.78757	10.2555	8.92609	7.75531	8.16586	7.40005	10.696	11.1311	9.68812	7.78912	8.17869	7.41168	9.43373	9.93677	9.00488	10.2718	10.8627	9.45454	9.23069	9.80237	8.53168	10.4541	10.8872	9.8204	7.38184	7.76087	7.00038	9.31826	9.70533	8.75429	11.3098	11.8362	10.6763	9.55396	9.90682	8.97774	11.0096	11.4742	9.98681	9.66215
HC2#(self-sampling)	10.2621	10.6814	9.77988	24.8119	25.1919	22.3766	13.7059	14.1113	12.9826	10.9157	11.3627	10.0928	8.69005	9.07937	8.35317	11.9172	12.3327	10.9545	8.72422	9.09364	8.3663	10.5714	11.0484	10.1647	11.471	12.0354	10.6904	10.3145	10.8606	9.64686	11.7148	12.1305	11.1066	8.28334	8.64709	7.91725	10.4421	10.8136	9.90088	12.6826	13.1878	12.0747	10.6805	11.0151	10.1341	12.2691	12.713	11.2922	10.835
HC2# (clinician-sampling)	10.8222	11.3451	10.2208	26.4438	26.9202	23.3912	14.5099	15.022	13.5962	11.5819	12.1422	10.5505	9.17353	9.66533	8.74797	12.6579	13.1788	11.4512	9.21386	9.68052	8.76172	11.1588	11.7614	10.6451	12.1536	12.8611	11.1751	10.9212	11.6057	10.0843	12.3658	12.8842	11.6073	8.73074	9.1844	8.27417	11.0222	11.4855	10.3472	13.3773	14.0072	12.619	11.3033	11.726	10.613	13.0288	13.5851	11.8042	11.4284
Diagnosis cost
Colposcopy	4.53221	4.85056	4.16608	11.4	11.7086	9.54179	6.14539	6.46395	5.57711	4.93708	5.2811	4.30377	3.85307	4.15897	3.58837	5.41214	5.73196	4.67119	3.87525	4.16551	3.59401	4.68611	5.06092	4.36658	5.15939	5.59376	4.55857	4.62748	5.04775	4.1136	5.19299	5.50859	4.73125	3.65057	3.92675	3.37263	4.62855	4.91058	4.21762	5.60521	5.98872	5.14362	4.78275	5.04567	4.35342	5.56707	5.90867	4.81521	4.78856
Biopsy	6.73539	7.31667	6.06688	17.3	17.8736	13.9035	9.20771	9.79442	8.16105	7.43148	8.06182	6.2711	5.73843	6.30184	5.25091	8.16407	8.75006	6.80647	5.77713	6.31174	5.25916	6.97818	7.6685	6.38966	7.74322	8.53909	6.64236	6.93554	7.70559	5.994	7.733	8.30925	6.88992	5.41891	5.92317	4.91141	6.89224	7.4072	6.14195	8.33325	9.03349	7.49044	7.16115	7.64539	6.3704	8.39393	9.01983	7.01631	7.11909
ECC	5.40932	5.8653	4.88491	13.9	14.3072	11.1939	7.38737	7.84719	6.56706	5.95889	6.45317	5.04897	4.60741	5.04897	4.22532	6.54457	7.00408	5.48	4.63791	5.0569	4.23196	5.6029	6.14392	5.14165	6.21112	6.83521	5.34787	5.56419	6.16802	4.82587	6.20895	6.66099	5.5476	4.35266	4.74822	3.95456	5.53392	5.93787	4.94535	6.69227	7.24156	6.03113	5.74589	6.12541	5.12616	6.72922	7.22002	5.64895	5.7172
Pre-cancer treatment cost
LEEP	69.8907	74.4615	64.634	174.9	179.051	148.014	94.5205	99.0674	86.4089	75.8322	80.7599	66.7607	59.3747	63.741	55.5964	83.0734	87.6545	72.4602	59.6981	63.8412	55.6838	72.2145	77.5644	67.6535	79.3193	85.5411	70.7131	71.1714	77.1914	63.8108	80.0317	84.563	73.4023	56.3147	60.2799	52.3241	71.3335	75.3828	65.4337	86.4273	91.9334	79.8	73.5779	77.3307	67.4496	85.4638	90.3569	74.6941	73.8354
CKC	216.031	252.243	174.384	743.2	771.553	561.304	244.353	269.278	199.888	274.196	303.287	220.641	169.82	197.04	146.265	355.834	387.686	282.041	238.279	274.162	203.513	168.4	195.609	145.203	304.974	344.347	250.512	262.156	298.786	217.367	274.139	313.416	216.675	236.224	279.172	193.001	268.473	307.047	212.271	240.328	279.475	193.21	256.458	284.281	211.025	344.145	376.168	273.662	224.472
Cancer treatment cancer cost by FIGO
FIGO1	840.861	956.861	707.451	2843.27	2934.19	2260.69	950.568	1030.41	808.131	1060.2	1153.39	888.646	666.791	753.988	591.337	1372.32	1474.36	1135.94	934.155	1049.1	822.787	661.351	748.512	587.043	1183.41	1309.54	1008.95	1018.93	1136.27	875.458	1063.1	1188.92	879.021	921.438	1059.01	782.978	1041.19	1164.75	861.156	934.763	1060.16	783.828	998.693	1087.82	853.154	1327.97	1430.55	1102.19	873.1
FIGO2	821.75	994.992	622.509	2897.18	3032.96	2027.12	930.244	1049.49	717.521	1053.04	1192.22	796.834	637.721	767.946	525.035	1371.61	1523.99	1018.58	896.856	1068.52	730.533	632.198	762.369	521.222	1165.26	1353.62	904.713	999.282	1174.53	785.01	1048.39	1236.29	773.479	895.752	1101.22	688.968	1026.63	1211.17	757.759	915.13	1102.41	689.716	974.851	1107.96	757.496	1325.51	1478.71	988.317	854.736
FIGO3	1014.2	1139.48	870.117	3400.44	3498.63	2771.24	1146.21	1232.45	992.378	1274.62	1375.27	1089.34	807.648	901.823	726.157	1647.78	1757.98	1392.48	1130.65	1254.8	1010.37	801.138	895.274	720.884	1425.24	1561.45	1236.82	1228.13	1354.86	1073.17	1279.94	1415.83	1081.14	1112.55	1261.14	963.01	1253.6	1387.05	1059.16	1127.07	1262.5	964.055	1204.85	1301.11	1047.67	1594.96	1705.75	1351.11	1052.73
FIGO4	896.538	1020.22	754.295	3031.53	3128.48	2410.38	1013.51	1098.64	861.641	1130.4	1229.76	947.487	710.942	803.913	630.493	1463.19	1571.98	1211.16	996.01	1118.56	877.267	705.142	798.075	625.914	1261.77	1396.25	1075.76	1086.4	1211.51	933.427	1133.49	1267.64	937.225	982.451	1129.14	834.823	1110.13	1241.88	918.177	996.658	1130.36	835.729	1064.82	1159.85	909.645	1415.9	1525.28	1175.17	930.912
In alphabetical order .
*The careHPV assay (Qiagen, Gaithersburg, MD, USA); # The Hybrid Capture 2 (HC2) assay (Qiagen, Germantown, MD).
Eastern region: Beijing, Tianjin, Hebei, Liaoning, Jiangsu, shanghai, Zhejiang, Fujian, Guangdong, Hainan, Shandong;
Middle region: Jilin, Heilongjiang, Shanxi, Henan, Anhui, Hubei, Hunan, Jiangxi;
Western region: Inter Mongolia, Guangxi, Chongqing, Sichuan, Guizhou, Yunnan, Tibet, Shaanxi, Gansu, Qinghai, Ningxia, and Xinjiang.
[truncated: 44 more columns]
